# Supplementary material for: Abundance of mobile genetic elements in an Acinetobacter lwoffii strain isolated from Transylvanian honey sample
Source: Sci Rep. 2020 Feb 19;10:2969. doi: 10.1038/s41598-020-59938-9 (PMC7031236; doi:10.1038/s41598-020-59938-9)
Supplement: Supplementary file 2 — Supplementry Table S2 [file 41598_2020_59938_MOESM2_ESM.xlsx]

## Sheet: Munka1
Supplementary Table S2		A. VERESS, T. NAGY, T. WILK, J. KÖMÜVES, F. OLASZ, J. KISS: Abundance of mobile genetic elements in an Acinetobacter lwoffii strain isolated from Transylvanian honey sample
a. IS elements in A. lwoffii M2a											b. IS elements in A. lwoffii ZS207
IS family	IS element	new namea	closest relative	similarity (%)b		intact copies	incomplete copies	total	remarks		IS family	IS element	new name	closest relative	similarity (%)		intact copies	incomplete copies	total
IS1	isoISPa14	-	ISPa14	95-100		10	0	10	The 10 copies belong to 2 subgroups of isoISPa14 showing 99% or 95% similarity to ISPa14.		IS1	isoISAlw2	-	ISAlw2	99		1	0	1
	ISPa14-related 1 (new)	ISAlw2	ISPa14	79-88		18	0	18	The 18 nearly identical (98-100%) copies show 79-88% similarity to ISPa14			isoISAlw3	-	ISAlw3	99		4	0	4
	ISPa14-related 2 (new)	ISAlw3	ISPa14	73		6	1	7	The 6 full and 1 incomplete ISAlw3 copies are 73% similar to ISPa14.			ISPa14-related (new)	ISAlw25	ISPa14	81		1	0	1
					sum:	34	1	35								sum:	6	0	6
IS3 (IS3)	IS1236-related (new)	-	IS1236	87		0	1	1			IS3 (IS3)	IS1236-related (new)	-	IS1236	85		0	1	1
(IS51)	isoISAba18	-	ISAba18	88-91		0	6	6				ISAcsp3-related (new)	ISAlw26	ISAcsp3	91		1	0	1
	isoISAba19	-	ISAba19	92-93		1	14	15				isoISAba22	-	ISAba22	99		1	0	1
	isoISAba29	-	ISAba29	94-97		0	3	3			(IS51)	ISAba2-related 1 (new)	-	ISAba2	93		1	0	1
	isoISAba34	-	ISAba34	88-96		0	4	4				ISAba2-related 2 (new)	-	ISAba2	90-91		1	2	3
	isoISAba18/19/29/34	-	mergedc	n.d.c		11	7	18	The partial left and right end sequences found at scaffold termini could not undoubtedly be paired due to different levels of their homology to the prototype ISs.		(IS150)	isoISAba14	-	ISAba14	95-98		1	2	3
	isoISAba2	-	ISAba2	95		0	1	1				ISAba14-related (new)	ISAlw27	ISAba14	93		1	0	1
	ISAba19-related (new1)	ISAlw4	ISAba19	92		1	0	1	The 4 related ISs differ from each other in 6-9% of DNA positions. The ISAba19-related element is possibly inactive due to a frameshift mutation.		(IS407)	ISAlw6	-	ISAlw6	100		1	0	1
	ISAba19-related (new2)	ISAlw5	ISAba19	95		1	0	1				ISAca1-related (new)	ISAlw28	ISAca1	92		1	0	1
	ISAba19-related (new3)	ISAlw23	ISAba19	93		1	0	1								sum:	8	5	13
	ISAba19-related (new4)	-	ISAba19	91		1	0	1			IS4	isoISAba1	-	ISAba1	99		6	0	6
(IS150)	isoISAba14	-	ISAba14	92-97		10	3	13	Aside from three identical copies, the others vary from each other in 2-9%, while their difergence from ISAba14 is 3-8%.			isoISAba33	-	ISAba33	99		3	0	3
	isoISAcsp5	-	ISAcsp5	97-99		2	1	3				isoISAlw10	-	ISAlw10	99-100		5	0	5
(IS407)	ISAba20-related (new)	ISAlw6	ISAba20	81		1	0	1				isoISAlw9	-	ISAlw9	99		3	2	5
					sum:	28	13	41				isoISAlw8	-	ISAlw8	99-100		6	0	6
IS4	isoISAba1	-	ISAba1	99-100		12	0	12								sum:	23	2	25
	isoISAba33	-	ISAba33	99		5	0	5			IS5 (IS427)	isoISAba31	-	ISAba31	98-99		2	0	2
	isoISAbe18	-	ISAbe18	98-100		4	0	4				isoISAlw11	-	ISAlw11	99-100		3	1	4
	ISAbe18-related (new)	ISAlw7	ISAbe18	92		1	0	1				isoISAlw12	-	ISAlw12	97-98		1	1	2
	ISPpr4-related (new)	ISAlw10	ISPpr4	-		7	0	7	Identical copies.			ISAlw13-related (new)	ISAlw31	ISAlw13	87		1	1	2
	ISPhsp1-related (new)	ISAlw9	ISPhsp1	-		5	2	7	The intact ISAlw9 elements can be divided into 2 different iso-types (3 and 2 copies) with 96% similarity, while the incomplete ones are more divergent (93% similarity).			IS1301-related (new)	-	IS1301	72		0	1	1
	ISAeme14-related (new)	ISAlw8	ISAeme14	-		6	0	6	The 6 ISAlw8 form two, almost identical (99% similar), groups of variants with 3-3 identical copies. ISAlw8 and ISAlw9 copies show 75-78% similarity to each other.		(IS903)	isoIS17	-	IS17	95-99		0	3	3
					sum:	40	2	42				ISAjo1-related (new)	-	ISAjo1	87		0	1	1
IS5 (IS427)	isoISAba31	-	ISAba31	98-99		7	2	9				isoISAba12	-	ISAba12	99		3	0	3
	ISAbe13-related (new)	ISAlw11	ISAbe13	-		4	3	7				ISAba12-ralated (new)	-	ISAba12	94		0	1	1
	ISPssp5-related 1 (new)	ISAlw12	ISPssp5	-		1	1	2	ISAlw12 and ISAlw13 are 91% similar to each other. The full length ISAlw12 copy has a frameshift mutation in the transposase gene, thus is possibly inactive and has not been included into IS-Finder Database.			isoISAba13	-	ISAba13	99		0	1	1
	ISPssp5-related 2 (new)	ISAlw13	ISPssp5	-		2	0	2				isoISAha2	-	ISAha2	99		0	1	1
	IS1301-related (new)	-	IS1301	82		0	1	1				isoISAha3	-	ISAha3	96		0	1	1
(IS903)	isoIS17	-	IS17	98-100		6	0	6			(ISL2)	isoISAba27	-	ISAba27	95		2	1	3
	isoISAha2	-	ISAha2	99-100		0	2	2				isoISAlw14	-	ISAlw14	94-98		2	0	2
	isoISAba12	-	ISAba12	95-99		4	3	7				ISAlw14-related (new)	ISAlw32	ISAlw14	83		1	0	1
	ISAba40-related (new)	-	ISAba40	90		0	1	1				ISAlw14-related (new2)	-	ISAlw14	82		1	0	1
(ISL2)	isoISAba27	-	ISAba27	92-97		7	0	7	Slightly divergent copies.			isoISAlw15	-	ISAlw15	98-99		3	0	3
	ISCaa2-related (new)	ISAlw14	ISCaa2	-		1	4	5								sum:	19	13	32
	ISCaa3-related (new)	ISAlw15	ISCaa3	-		6	0	6	Two identical copies and 4 slightly divergent variants with 98.7-99.6% similarity.		IS6	isoIS1006	-	IS1006	99		2	0	2
					sum:	38	17	55				isoIS1008	-	IS1008	98		1	0	1
IS6	isoIS1006	-	IS1006	91-99		1	2	3								sum:	3	0	3
	isoIS1007	-	IS1007	89-99		1	0	1			IS21	isoISAba8	-	ISAba8	97		1	1	2
	isoISOur1	-	ISOur1	99		1	1	2			IS30	isoISAba125		ISAba125	94-98		4	0	4
	isoIS1006/1007/Our1	-	mergedc	n.d.c		4	1	5	The exact classification of the 5 IS6 family copies could not be done since the left and right parts of the elements found in scaffold termini could not unambiguously be paired on the basis of their flanking sequences as they are located on large plasmids in previously unidentified sequences and the left and right parts showed different levels of homology to IS1006, IS1007 and ISOur1.			IS18-related (new)	ISAlw33	IS18	80		1	1	2
					sum:	4	1	5								sum:	5	1	6
IS21	isoISAba8	-	ISAba8	97		1	0	1			IS66	ISAlw16-related (new)	ISAlw34	ISAlw16	83-95		2	8	10
IS30	isoISAba125	-	ISAba125	98-99		8	3	11	The 11 isoAba125 copies include 3-4 sequence variants differing from each other and from ISAba125 in 1-2% of bases.		IS200/IS605	IS1253B-related (new)	-	IS1253B	57		1	0	1
IS66	isoISAba17	-	ISAba17	99		1	0	1			IS256	isoISAba26		ISAba26	92		0	1	1
	isoISAba25	-	ISAba25	99		1	0	1			IS481	ISAlw24-related (new)	ISAlw35	ISAlw24	90		1	1	2
	ISAba46-related (new)	ISAlw16	ISAba46	94		1	0	1			IS630	isoISAlw18	-	ISAlw18	99		3	0	3
	ISAba49-related (new)	-	ISAba49	93		0	1	1	It has a truncated left IR.		IS701	isoISAba11	-	ISAba11	98		2	0	2
	ISAba25/46/49-related (new)	-	mergedc	n.d.c		5	3	8	At least 5 variants.		IS982	isoISAba9	-	ISAba9	99		3	1	4
					sum:	8	4	12				ISAcsp2-related new	-	ISAcsp2	87-96		0	3	3
IS256	ISAba26-related	-	ISAba26	92		0	1	1				isoISAlw20	-	ISAlw20	99		3	0	3
IS481	ISSde2-related (new)	ISAlw24	ISSde2	-		0	1	1	Interrupted by an isoISAba125 insertion.							sum:	6	4	10
IS630	isoISAba44	-	ISAba44	99		3	3	6			ISL3	isoISPpu12	-	ISPpu12	96		1	0	1
	ISAba44-related (new)	ISAlw17	ISAba44	-		2	0	2	Identical copies.		ISNCY	isoISAba32	-	ISAba32	95-98		5	0	5
	ISMae24-related (new)	ISAlw18	ISMae24	-		5	2	7	Two types: the right inverted repeat of one copy differs at 3 positions from that of the other 4 identical copies.			ISAjo2-related (new)	-	ISAjo2	85		0	1	1
					sum:	10	5	15								sum:	5	1	6
IS701	isoISAba11	-	ISAba11	95-99		13	2	15	The 15 isoISAba11 copies show 0-5% divergence from each other, 1-5% from the prototype ISAba11 and represent 5-6 sequence variants.		16 families					IS copies:	86	37	123
IS982	isoISAba9	-	ISAba9	99-100		3	0	3			Transposons
	isoISAba825	-	ISAba825	99.8		2	0	2			Tn7	Tn7-like (new)	-	-	-		0	1	1
	isoISAcsp2	-	ISAcsp2	87-96		1	2	3	The intact copy is 96% similar to ISAcsp2, while the two truncated copies show only 87-89% similarity.
	ISNeu1-related 1 (new)	ISAlw19	ISNeu1	-		1	0	1	ISAlw19 and ISAlw20 show 87% similarity to each other.
	ISNeu1-related 2 (new)	ISAlw20	ISNeu1	-		7	0	7	Identical copies
					sum:	14	2	16
IS1595	ISAju1-related (new)	ISAlw21	ISAju1	83		1	0	1
ISNCY	isoISAba32	-	ISAba32	94-98		1	2	3
	ISAba32-related (new)	ISAlw22	ISAba32	88		1	0	1
	ISAjo2/Aba32-related (new)	-	ISAjo2	89		0	1	1
					sum:	2	3	5
15 families					IS copies:	201	55	256
Transposons
Tn3	TnAs2-related (new)	-	TnAs2	86		0	1	1
Tn7	Tn7-like (new)	-	-	-		1	0	1
isoISAba14-based compound Tn (new)		Tn6682	-	-		1	0	1
a Only the full length elements with ≤95% similarity to their closest relative without obvious reason for their inactivity (e.g. inner deletion, or frameshift mutation in the ORFs) were named and submitted to the IS Finder database.
b The % homology is not determined where BLASTn could not align the DNA sequence of the new element and the closest known relative. In these cases the ISs were identified according to the deduced transposase protein sequence.
c Where the left and right parts of individual IS copies could not be paired, the closest relative and its similarity% is not determined.
